# Supplementary material for: Deep Learning in Thoracic Oncology: Meta-Analytical Insights into Lung Nodule Early-Detection Technologies
Source: Cancers (Basel). 2025 Feb 12;17(4):621. doi: 10.3390/cancers17040621 (PMC11853243; doi:10.3390/cancers17040621)
Supplement: Supplementary file 1 [file cancers-17-00621-s001.zip]

Archive with 1 entries (1 files):
- cancers-3349900-supplementary.pdf
